# Supplementary material for: PRKCE non-coding variants influence on transcription as well as translation of its gene
Source: RNA Biol. 2022 Oct 26;19(1):1115–29. doi: 10.1080/15476286.2022.2139110 (PMC9621080; doi:10.1080/15476286.2022.2139110)
Supplement: Supplemental Material [file KRNB_A_2139110_SM6803.zip]

Archive with 6 entries (6 files):
- ST1.pdf
- ST2.pdf
- ST4.pdf
- ST5.pdf
- ST6.pdf
- Supplementary table 3 .pdf
